# Supplementary material for: Three-Dimensional Porous PVDF Foam Imprinted Membranes with High Flux and Selectivity toward Artemisinin/Artemether
Source: Molecules. 2023 Nov 6;28(21):7452. doi: 10.3390/molecules28217452 (PMC10647727; doi:10.3390/molecules28217452)
Supplement: Supplementary file 1 [file molecules-28-07452-s001.zip]

Archive with 1 entries (1 files):
- molecules-2594943-SI.pdf
